# Supplementary material for: The Development of Context-Sensitive Attention in Urban and Rural Brazil
Source: Front Psychol. 2020 Jul 24;11:1623. doi: 10.3389/fpsyg.2020.01623 (PMC7393234; doi:10.3389/fpsyg.2020.01623)
Supplement: Supplementary file 1 [file Data_Sheet_1.xlsx]

## Sheet: DataSet
Cultural_context	Age	Agegroup	Ebbinghaus_Degree_of_deception	Picture_description_Context_sensitivity	Recognition_Context_sensitivity	Social_stimuli_Happy_faces	Social_stimuli_Sad_faces
1	15	3	9.39024	0.5	41.6667	1	4
1	11	2	5.59988	0.71875	38.4615	3	-2
1	11	2	4.04651	0.731707	44	1	-1
1	7	1	1.88546	0.391304	38.8889	-1	6
1	5	1	8.23288	0.52381	54.5455	5	5
1	13	3	6.95808	0.6	43.4783	0	0
1	15	3	5.79435	0.529412	41.6667	4	0
1	12	3	8.84718	0.47619	33.3333	3	1
1	15	3	7.65511	#NULL!	36	0	2
1	10	2	2.90431	0.68	33.3333	3	-1
1	14	3	0.229391	0.633333	33.3333	1	0
1	13	3	4.711	0.6	46.4286	3	4
1	15	3	1.96077	0.790698	42.3077	0	2
1	10	2	8.87933	0.62963	45	-1	-2
1	14	3	4.42433	0.72973	44	-2	2
1	12	3	7.0771	0.727273	44	-1	-1
1	12	3	0.276566	0.677419	40.9091	4	1
1	8	2	-0.106997	0.666667	45.8333	#NULL!	#NULL!
1	8	2	9.05466	0.636364	50	3	-2
1	9	2	1.2877	0.724138	42.3077	1	-4
1	12	3	15.7422	0.775	36.3636	3	1
1	13	3	3.4824	0.782609	48.3871	1	3
1	9	2	7.75074	0.666667	43.4783	-1	-5
1	7	1	3.43963	0.583333	40	-1	-6
1	15	3	0.0561783	0.794872	40.7407	-2	-2
1	12	3	6.11473	0.357143	52.6316	0	-2
1	11	2	5.69329	0.727273	35	-1	1
1	11	2	6.61904	0.605263	45.8333	3	-3
1	9	2	10.9777	0.714286	44.4444	0	0
1	9	2	12.6727	0.761905	39.1304	9	1
1	10	2	3.05736	#NULL!	41.6667	0	0
1	9	2	2.57536	0.214286	31.5789	-4	0
1	15	3	1.53518	0.756098	52	-5	-2
1	5	1	8.13982	0.678571	40	-2	9
1	7	1	8.60203	0.75	41.6667	2	-3
1	6	1	4.67	0.657143	34.7826	4	5
1	11	2	9.12703	0.625	41.6667	2	0
1	13	3	4.54588	0.756098	45.8333	1	0
1	9	2	3.7281	0.846154	31.8182	-6	-3
1	10	2	7.88746	0.609756	41.6667	-5	-5
1	14	3	18.5597	0.708333	45	-1	4
1	7	1	8.48864	0.470588	44	1	4
1	9	2	5.58482	0.694444	36	3	1
1	11	2	5.52625	0.789474	47.619	4	4
1	13	3	3.3598	0.48	29.4118	2	-1
1	9	2	7.62293	0.727273	36	-2	5
1	9	2	8.65622	0.725	36.3636	1	0
1	9	2	4.55254	0.625	45.8333	#NULL!	#NULL!
1	10	2	2.16038	0.71875	46.1538	-1	-5
1	10	2	5.58961	0.571429	36	-1	10
1	10	2	6.84769	0.836066	48	-5	-2
1	6	1	8.16598	0.75	40.7407	1	6
1	5	1	4.96532	0.4	42.1053	-1	1
1	6	1	0.322072	0.74359	45	6	-4
1	11	2	1.7764	0.75	36	-4	-2
1	10	2	5.77961	0.707317	39.1304	0	1
1	12	3	4.69864	0.704545	45.4545	3	8
1	10	2	1.55883	0.724138	45.4545	0	7
1	9	2	2.6129	0.692308	40	-4	-1
1	13	3	2.4699	0.710526	36	5	4
1	13	3	3.12365	0.758065	46.1538	-2	-4
1	15	3	6.83441	0.74359	42.3077	-3	2
1	12	3	1.62792	0.717391	51.8519	0	1
1	6	1	4.20957	0.741935	48.2759	3	-1
1	9	2	-0.15774	0.731343	34.7826	-10	4
1	9	2	6.24955	0.391304	41.1765	3	-3
1	7	1	3.95922	0.627119	46.1538	1	6
1	10	2	3.06615	0.615385	37.5	-1	-9
1	9	2	2.16477	#NULL!	42.3077	3	4
1	10	2	9.71139	0.2	30.4348	3	-2
1	6	1	1.17886	0.783784	37.5	5	-1
1	5	1	10.6038	0.62963	#NULL!	#NULL!	#NULL!
1	6	1	2.64101	0.619048	#NULL!	#NULL!	#NULL!
1	5	1	4.47002	0.733333	#NULL!	#NULL!	#NULL!
1	7	1	4.6297	#NULL!	41.6667	3	-2
1	10	2	2.36953	0.111111	40	-1	-2
1	8	2	0.470196	0.677419	40	-1	3
1	8	2	7.95487	0.724138	55	#NULL!	#NULL!
1	7	1	8.49562	0.690476	39.1304	2	-2
1	7	1	6.33194	0.526316	37.5	-3	6
1	10	2	1.49175	0.576923	38.4615	6	1
1	7	1	8.11877	0.666667	50	#NULL!	#NULL!
1	5	1	7.25345	0.75	#NULL!	#NULL!	#NULL!
1	14	3	4.45148	0.717949	40.7407	-2	5
1	6	1	3.2387	0.333333	48.1481	0	3
1	13	3	12.2757	0.771429	41.6667	2	5
1	13	3	7.35159	0.6875	42.8571	-2	1
1	8	2	0.427421	0.555556	51.8519	-7	3
1	8	2	5.5221	0.733333	40.9091	2	0
1	8	2	2.10974	0.744186	44.4444	-3	-2
1	8	2	9.16902	0.676471	41.6667	-2	4
1	5	1	2.3875	0.5	50	5	-8
1	5	1	4.42318	0.608696	45.8333	5	0
1	5	1	4.76439	0.703704	50	-1	-2
1	12	3	3.90566	0.71875	44	-1	0
1	12	3	10.9456	0.448276	42.1053	-2	1
1	12	3	4.21074	#NULL!	46.1538	1	-1
1	6	1	5.45426	0.2	40	0	-4
1	7	1	2.67785	0.694444	40.7407	-2	1
1	7	1	3.5104	0.75	43.4783	4	4
1	5	1	0.440245	0.755102	33.3333	-5	-1
1	14	3	9.87164	0.657143	40.7407	2	1
1	14	3	5.66907	0.76087	55	-3	-5
1	15	3	10.7849	0.722222	38.0952	-2	1
1	14	3	10.1763	0.72093	45.8333	2	3
1	15	3	1.80653	0.465116	40.7407	#NULL!	#NULL!
1	14	3	3.93847	0.645161	50	0	-5
1	13	3	11.5339	#NULL!	37.5	-4	-3
1	13	3	5.88753	#NULL!	33.3333	-2	-5
1	14	3	6.09887	0.65625	40	1	2
1	12	3	3.68837	0.76087	48.1481	2	-1
1	7	1	4.67582	0.634921	50	6	-2
1	5	1	-1.28676	0.521739	50	5	-1
1	6	1	3.36429	0.717949	40	-3	5
1	8	2	8.69414	0.7	46.4286	4	2
1	8	2	6.96822	0.74359	42.8571	#NULL!	#NULL!
1	8	2	-1.35348	0.756757	#NULL!	#NULL!	#NULL!
1	11	2	2.89755	0.694444	48.1481	3	-2
1	14	3	5.31491	0.631579	44	3	-2
1	14	3	2.95347	0.59375	50	1	5
1	14	3	12.476	0.818182	48.2759	-1	3
1	6	1	3.1863	0.6875	#NULL!	1	6
1	11	2	6.34684	0.709677	44.8276	-1	3
1	11	2	7.67324	0.705882	48.1481	2	5
1	15	3	5.38711	0.666667	42.8571	1	0
1	5	1	2.17055	0.676471	45.4545	4	-3
1	15	3	6.69839	0.756098	44	2	5
1	14	3	3.87712	0.72973	33.3333	1	-1
1	14	3	5.952	0.590909	46.1538	6	-3
1	15	3	6.85903	0.770833	45.8333	0	3
1	14	3	13.3464	0.642857	47.8261	-1	-5
1	20	4	10.2091	0.615385	50	6	-3
1	20	4	3.34239	0.742857	54.5455	0	-4
1	21	4	6.06383	0.725	42.8571	6	5
1	20	4	8.76674	0.768116	36	1	-1
1	23	4	4.59546	0.608696	42.8571	0	4
1	24	4	9.45098	0.642857	48.1481	0	1
1	25	4	5.23746	0.83871	40.7407	-1	6
1	25	4	3.96356	0.52	31.8182	0	0
1	26	4	4.31709	0.689655	44.4444	0	5
1	27	4	4.03815	0.6875	44.8276	4	-2
1	30	4	1.06373	#NULL!	48	3	2
1	26	4	0.648153	0.702128	44.4444	0	-2
1	30	4	3.21351	0.521739	39.1304	2	-1
1	22	4	4.0774	0.823529	35.2941	2	-1
1	28	4	2.33806	0.666667	46.1538	-1	-1
1	29	4	2.36844	0.55	40.9091	-3	6
1	29	4	5.46978	0.690476	47.619	4	2
1	20	4	8.4624	0.612903	45	1	2
1	20	4	6.45162	0.709677	45.4545	-1	-2
1	30	4	2.77481	0.594595	52	3	2
1	22	4	3.57426	0.658537	44	5	-4
1	25	4	8.19488	0.583333	38.4615	0	6
1	23	4	3.51415	0.636364	48	-2	-3
1	29	4	3.04047	0.723404	50	3	3
1	25	4	15.081	0.736842	47.3684	0	-3
1	20	4	1.61264	0.68	44.4444	3	-1
1	20	4	2.15228	0.653061	57.1429	3	0
1	28	4	7.83453	0.581395	41.6667	2	0
1	21	4	3.56304	#NULL!	43.4783	-1	-2
1	22	4	15.3734	0.75	40	3	-3
1	27	4	11.0613	0.514286	44	2	1
1	20	4	4.42556	0.648649	38.0952	-2	-2
1	20	4	8.53327	0.47619	48	2	-1
2	10	2	0.835821	0.678571	35	-3	-3
2	10	2	3.03381	0.72093	45.4545	0	-3
2	9	2	4.59774	0.764706	43.4783	1	-6
2	9	2	3.1701	0.707317	42.3077	4	-2
2	6	1	1.48549	0.72973	#NULL!	-1	2
2	7	1	6.47692	0.625	38.8889	0	-4
2	7	1	7.51969	0.7	42.1053	1	-2
2	6	1	3.66115	0.684211	48	4	-4
2	8	2	11.3226	0.625	50	0	0
2	5	1	-0.0118561	0.411765	40	#NULL!	#NULL!
2	6	2	2.36765	0.675	52.381	#NULL!	#NULL!
2	8	1	1.85323	0.266667	#NULL!	#NULL!	#NULL!
2	9	2	7.55782	0.72973	39.1304	2	3
2	13	3	2.61556	0.676471	42.8571	7	-4
2	11	2	12.7468	0.421053	39.1304	2	2
2	12	3	4.01758	0.563636	50	0	1
2	8	2	9.43378	#NULL!	44.8276	2	-2
2	10	2	3.17248	0.674419	50	3	3
2	8	2	5.28758	0.709677	33.3333	2	7
2	14	3	4.35251	0.770833	44.4444	3	-1
2	10	2	5.33312	0.741935	50	0	-2
2	8	2	4.75106	0.615385	43.4783	#NULL!	#NULL!
2	9	2	-2.40758	0.666667	40	4	1
2	7	1	4.30386	0.612903	45.8333	-3	5
2	5	1	3.58078	0.757576	46.1538	4	2
2	8	2	6.3058	0.692308	50	0	-5
2	12	3	5.67646	0.8	50	-1	1
2	8	2	5.03138	0.694444	31.8182	-4	-2
2	12	3	13.927	0.786667	47.8261	2	5
2	11	2	9.11023	0.666667	45.8333	4	0
2	8	2	7.29157	0.62963	47.0588	-5	3
2	10	2	2.33304	0.567568	36	3	0
2	10	2	7.00035	0.634146	36.3636	1	3
2	10	2	12.1144	0.76087	47.619	0	2
2	5	1	1.84364	0.709677	44.4444	10	8
2	11	2	5.34559	0.826923	48	3	4
2	15	3	9.64211	0.695652	40	0	-1
2	9	2	9.85668	0.757576	52	-2	2
2	9	2	0.435841	0.714286	43.4783	0	-1
2	11	2	1.59558	0.692308	45.4545	3	-1
2	12	3	4.97027	0.767442	44.4444	3	3
2	6	1	10.3868	0.75	46.1538	-2	6
2	10	2	4.15069	#NULL!	41.6667	-6	0
2	15	3	2.75602	0.68	44	0	2
2	13	3	10.9139	0.651163	40.9091	2	3
2	7	1	7.02641	0.694444	50	3	2
2	5	1	0.162673	0.44	38.0952	-2	-1
2	11	2	6.598	0.804348	40	2	1
2	13	3	5.02944	0.643836	45.8333	-2	3
2	11	2	4.8861	0.72	40.7407	1	2
2	9	2	11.8288	0.111111	38.0952	1	5
2	12	3	2.01819	0.666667	44	3	-8
2	15	3	7.47116	0.55	40.9091	-2	-1
2	6	1	14.322	0.5	28.5714	5	3
2	8	2	5.84932	0.808511	45.8333	3	2
2	14	3	6.09103	0.734694	34.7826	0	-2
2	6	1	5.54148	0.536585	47.619	-3	0
2	12	3	3.73751	0.653846	48.1481	0	3
2	5	1	1.29994	0.8	50	3	-3
2	5	1	7.21253	0.655172	39.1304	-3	-1
2	7	1	#NULL!	0.717949	47.8261	0	4
2	7	1	10.6867	0.590909	40	3	1
2	6	1	16.6069	0.731707	44.4444	-5	5
2	11	2	3.44068	0.814815	40	2	1
2	9	2	3.88145	0.75	44	2	2
2	10	2	7.37606	#NULL!	#NULL!	#NULL!	#NULL!
2	13	3	14.0396	0.333333	34.7826	4	3
2	12	3	5.56152	0.439024	36	-1	-3
2	9	2	7.91656	0.789474	48.1481	0	-4
2	5	1	#NULL!	0.3125	#NULL!	2	1
2	8	2	9.11101	0.756098	47.8261	-2	1
2	15	3	7.12431	0.6875	46.1538	1	-1
2	5	1	10.2703	0.642857	46.4286	#NULL!	#NULL!
2	15	3	8.78908	0.769231	50	-2	4
2	9	2	7.45132	0.761905	30.4348	4	-2
2	6	1	7.24294	0.689655	40.9091	9	-7
2	13	3	8.64516	0.771429	45.4545	1	-3
2	12	3	30.0208	0.538462	41.6667	1	2
2	8	2	7.65568	0.655172	36.3636	0	-4
2	8	2	11.8081	0.470588	35	1	0
2	5	1	#NULL!	0.545455	44.4444	1	-1
2	14	3	21.0259	0.72973	45.4545	-4	1
2	10	2	10.6883	0.545455	44.4444	-3	3
2	9	2	6.03665	0.724138	45.8333	2	3
2	15	3	3.84161	0.673077	44.4444	0	-2
2	14	3	4.27565	0.478261	39.1304	0	-1
2	7	1	0.779572	0.653061	48	4	8
2	9	2	12.2896	0.521739	45.8333	1	6
2	6	1	4.97965	0.666667	42.8571	3	4
2	12	3	9.28369	0.638298	44.4444	3	1
2	12	3	24.6949	0.75	50	-1	1
2	8	2	10.2215	0.816327	40	2	-5
2	7	1	2.37988	0.756098	40.9091	-1	-2
2	6	1	-1.27718	0.692308	44.4444	2	3
2	5	1	-0.501601	0.62069	52.6316	6	5
2	10	2	6.66812	0.723404	50	-1	-2
2	8	2	6.03375	0.681818	52.6316	-1	2
2	8	2	4.43541	0.787234	39.1304	2	3
2	12	3	5.74777	0.769231	42.8571	2	-2
2	11	2	6.60444	0.804348	48.3871	-2	-2
2	12	3	11.0568	0.269231	57.1429	-3	10
2	11	2	8.42813	0.346154	55.5556	3	-4
2	12	3	7.29638	0.717949	48.1481	0	-1
2	24	4	7.75733	0.605634	50	1	2
2	29	4	8.64305	0.708333	42.8571	2	-4
2	23	4	6.5938	0.531915	48.2759	-1	3
2	22	4	#NULL!	0.684211	35	4	-3
2	21	4	3.52204	0.666667	44.4444	2	1
2	23	4	6.08719	0.735294	34.7826	2	1
2	25	4	10.9471	0.638889	42.8571	1	2
2	24	4	12.7688	0.685185	47.619	0	-1
2	26	4	2.92744	0.608696	36.3636	0	-1
2	20	4	19.8759	0.645833	36.3636	0	-2
2	20	4	7.22954	#NULL!	51.7241	-1	4
2	23	4	9.74312	0.545455	42.8571	-1	-1
2	20	4	3.87209	0.711111	38.0952	4	3
2	21	4	10.0666	0.714286	45.8333	0	-1
2	22	4	3.59837	0.648148	55.5556	1	4
2	22	4	4.65375	0.542857	57.1429	2	2
2	21	4	2.18783	0.559322	43.4783	6	0
2	29	4	3.4644	0.578947	53.8462	0	-1
2	22	4	6.74623	0.68	46.6667	8	4
2	30	4	1.91561	0.640625	42.8571	-2	-3
2	27	4	7.33623	0.473684	52	1	-1
2	28	4	9.30156	0.7	48	3	2
2	29	4	6.68897	0.770492	48.1481	0	-1
2	25	4	1.47239	0.579832	40	-1	3
2	25	4	5.9677	0.764706	50	1	0
2	20	4	2.8675	0.595745	57.1429	0	-1
2	23	4	8.27692	0.652174	50	-4	2
2	20	4	6.57578	0.6	51.7241	-1	5
2	23	4	8.64891	0.672727	46.1538	2	1
2	20	4	7.53295	0.694915	46.1538	1	-3
2	22	4	9.81831	0.681818	50	#NULL!	#NULL!

## Sheet: Legend
Cultural_context	1 = rural
	2 = urban
Agegroup	1 = 5- to 7-year-olds
	2 = 8- to 11-year-olds
	3 = 12- to 15-year-olds
	4 = adults
